# Supplementary material for: 3-(2-Hydr­oxy-5-methyl­anilino)isobenzo­furan-1(3H)-one
Source: Acta Crystallogr Sect E Struct Rep Online. 2008 Apr 2;64(Pt 5):o780. doi: 10.1107/S1600536808008441 (PMC2961204; doi:10.1107/S1600536808008441)
Supplement: Supplementary file 2 [file e-64-0o780-Isup2.hkl]

#
# h,k,l, Fc-squared, Fo-squared, sigma(Fo-squared) and status flag
#
data_I
_shelx_title ' TEST STRUCTURE D:\DATA\ORHANM78_DENE\ORHANM78'
_shelx_refln_list_code          4
_shelx_F_calc_maximum      127.42
_exptl_crystal_F_000       536.00
_reflns_d_resolution_high  0.7899
 
loop_
 _symmetry_equiv_pos_as_xyz
 'x, y, z'
 '-x, -y, z+1/2'
 '-x+1/2, y+1/2, z+1/2'
 'x+1/2, -y+1/2, z'
 
_cell_length_a     8.7198
_cell_length_b    15.5950
_cell_length_c     9.3992
_cell_angle_alpha  90.000
_cell_angle_beta   90.000
_cell_angle_gamma  90.000
 
_shelx_F_squared_multiplier     1.000
 
loop_
 _refln_index_h
 _refln_index_k
 _refln_index_l
 _refln_F_squared_calc
 _refln_F_squared_meas
 _refln_F_squared_sigma
 _refln_observed_status
   2   0   0     1916.31     1930.04     13.52 o
   4   0   0     3078.93     3322.70     57.22 o
   6   0   0        7.04        7.32      1.43 o
   8   0   0      193.37      177.89      4.10 o
  10   0   0        0.00        1.42      2.06 o
   1   1   0     1519.59     1464.78      7.63 o
   2   1   0     2312.89     2270.81     17.16 o
   3   1   0        9.44        8.65      1.18 o
   4   1   0      578.00      533.83      2.31 o
   5   1   0      216.31      227.90      1.57 o
   6   1   0       29.24       26.07      1.10 o
   7   1   0        0.50        2.20      1.22 o
   8   1   0        6.61        7.07      1.12 o
   9   1   0       29.42       25.17      1.71 o
  10   1   0        5.78        6.48      1.34 o
  11   1   0        0.01        1.81      2.06 o
   1   2   0        2.66        5.44      2.45 o
   2   2   0      195.75      204.83      2.47 o
   3   2   0     1291.05     1275.77     16.27 o
   4   2   0       64.84       68.19      1.36 o
   5   2   0        0.01       -0.05      1.05 o
   6   2   0       73.81       77.39      1.22 o
   7   2   0       13.95       14.40      1.33 o
   8   2   0        0.56        1.37      1.17 o
   9   2   0       14.45       12.01      1.39 o
  10   2   0        0.06       -1.10      1.32 o
   1   3   0       55.41       60.50      2.92 o
   2   3   0      224.76      208.12      3.06 o
   3   3   0      237.26      218.08      4.94 o
   4   3   0      269.23      282.62      3.75 o
   5   3   0       56.01       55.51      1.24 o
   6   3   0      547.43      569.08      6.71 o
   7   3   0       35.73       33.35      1.21 o
   8   3   0       29.64       27.00      1.16 o
   9   3   0        0.16        0.81      1.16 o
  10   3   0        1.35        2.06      1.27 o
   2   4   0      412.42      390.25      4.05 o
   3   4   0      373.30      350.59      5.00 o
   4   4   0      193.52      199.47      3.41 o
   5   4   0      191.22      194.78      1.93 o
   6   4   0       10.73       13.50      1.28 o
   7   4   0       40.53       41.55      1.17 o
   8   4   0        8.90        8.99      1.24 o
   9   4   0        0.64        1.17      1.38 o
  10   4   0        3.56        3.60      1.49 o
   2   5   0      122.52      119.20      2.73 o
   3   5   0      188.17      172.55      7.02 o
   4   5   0      214.44      211.90      4.04 o
   5   5   0       92.09       87.16      1.74 o
   6   5   0       43.31       45.04      1.45 o
   7   5   0       12.24       13.78      1.29 o
   8   5   0        1.33        3.11      1.64 o
   9   5   0        5.96        7.55      1.98 o
  10   5   0        0.49        3.21      2.20 o
   2   6   0       32.12       30.76      2.16 o
   3   6   0        2.78        4.39      1.52 o
   4   6   0       67.00       69.47      2.79 o
   5   6   0      282.92      290.51     12.49 o
   6   6   0       41.72       38.28      3.02 o
   7   6   0        1.19        2.88      1.62 o
   8   6   0        8.14        8.19      1.89 o
   9   6   0       23.35       23.74      1.86 o
  10   6   0        0.12        2.33      2.15 o
   2   7   0       10.33       13.66      2.02 o
   3   7   0      168.92      174.81      2.69 o
   4   7   0       15.70       15.07      1.78 o
   5   7   0       19.65       18.28      1.60 o
   6   7   0       23.19       22.57      1.67 o
   7   7   0      132.17      138.60     13.07 o
   8   7   0       17.55       15.04      1.96 o
   9   7   0        1.01        0.69      1.80 o
  10   7   0        0.18        1.80      2.20 o
   2   8   0      143.44      145.46      2.97 o
   3   8   0        4.50        6.91      2.00 o
   4   8   0        1.49        2.03      1.51 o
   5   8   0        0.04        0.84      1.55 o
   6   8   0       23.69       24.96      2.66 o
   7   8   0       99.07      107.29      5.95 o
   8   8   0        6.66        8.27      1.74 o
   9   8   0       26.86       28.36      3.07 o
  10   8   0       10.95       10.81      2.06 o
   2   9   0      349.01      334.37      3.30 o
   3   9   0       59.07       65.10      2.27 o
   4   9   0       66.88       57.84      3.99 o
   5   9   0        1.92        3.73      1.79 o
   6   9   0        0.04        0.22      2.22 o
   7   9   0       20.30       20.25      2.64 o
   8   9   0       24.84       20.86      1.87 o
   9   9   0        0.04        1.52      1.89 o
   2  10   0       28.61       25.31      2.17 o
   3  10   0       14.25       17.86      2.50 o
   4  10   0       18.90       22.39      1.86 o
   5  10   0      114.86      114.44      7.58 o
   6  10   0       42.27       44.99      1.79 o
   7  10   0        8.30        6.99      1.95 o
   8  10   0       48.57       47.84      1.96 o
   9  10   0       14.45       18.32      2.24 o
   2  11   0       26.42       26.61      2.19 o
   3  11   0        1.22        3.33      2.56 o
   4  11   0        4.41        2.93      1.98 o
   5  11   0      124.29      125.29      6.38 o
   6  11   0      227.94      229.73     14.10 o
   7  11   0        1.18        1.25      1.75 o
   8  11   0        9.03        7.41      1.84 o
   9  11   0        5.76        5.12      2.24 o
   2  12   0      117.41      123.17      2.48 o
   3  12   0      337.32      329.80      3.61 o
   4  12   0       47.71       43.69      2.23 o
   5  12   0       46.43       44.48      2.27 o
   6  12   0       54.31       53.54      5.16 o
   7  12   0       45.12       47.50      1.94 o
   8  12   0       68.34       62.05      3.51 o
   2  13   0       48.57       43.88      2.27 o
   3  13   0       47.47       52.92      2.32 o
   4  13   0       23.79       23.83      2.16 o
   5  13   0      104.30      109.06      4.49 o
   6  13   0       22.18       23.69      1.79 o
   7  13   0       84.27       80.23      6.26 o
   8  13   0       11.90       11.02      2.01 o
   1  14   0       19.41       22.73      2.10 o
   2  14   0        0.01        0.92      2.02 o
   3  14   0       18.79       17.09      2.14 o
   4  14   0        0.00        0.61      2.23 o
   5  14   0        0.06       -0.59      1.98 o
   6  14   0        1.47        1.48      1.78 o
   7  14   0        1.66        4.58      2.13 o
   1  15   0        3.63        3.75      2.14 o
   2  15   0       93.46       92.18      2.89 o
   3  15   0        0.93        1.09      2.17 o
   4  15   0        3.16        2.36      2.20 o
   5  15   0       23.49       21.77      1.88 o
   6  15   0        1.20        1.05      1.88 o
   7  15   0        0.76        1.40      1.96 o
   1  16   0        2.87        5.15      2.66 o
   2  16   0        0.10       -1.98      2.63 o
   3  16   0        7.02        6.46      2.27 o
   4  16   0        0.13       -0.96      2.32 o
   5  16   0        3.97        4.74      1.87 o
   6  16   0        0.37        3.50      1.94 o
   1  17   0        0.94        3.10      2.32 o
   2  17   0        5.90        8.83      2.32 o
   3  17   0        1.86        6.62      2.85 o
   4  17   0        2.03        3.55      2.99 o
   5  17   0        0.46       -0.20      2.22 o
   0  18   0        6.76        6.87      2.97 o
   1  18   0        3.72        4.79      2.41 o
   2  18   0       10.39       11.49      2.44 o
   3  18   0       16.25       19.72      3.06 o
   4  18   0        0.39       -1.46      2.47 o
   1  19   0        7.29        5.68      1.98 o
   2  19   0        4.45        8.05      2.55 o
   3  19   0        3.35        5.64      3.18 o
   2   0   1    12542.45    12099.35    106.78 o
   4   0   1       75.70       78.53      1.28 o
   6   0   1      141.92      153.89      3.37 o
   8   0   1      193.28      183.08      4.27 o
  10   0   1        7.09        7.83      1.49 o
   0   1   1     4384.79     4749.45     35.65 o
   1   1   1      335.71      332.63      2.78 o
   2   1   1     3112.78     3128.16     20.53 o
   3   1   1      379.23      359.50      2.49 o
   4   1   1      311.79      344.10      2.13 o
   5   1   1      124.51      122.22      0.98 o
   6   1   1       98.38       99.70      0.96 o
   7   1   1       14.32       13.93      0.82 o
   8   1   1       16.81       18.25      0.83 o
   9   1   1        4.67        6.98      0.87 o
  10   1   1       15.59       15.71      1.04 o
   1   2   1     3601.89     3746.01     33.03 o
   2   2   1     2307.56     2201.60     14.38 o
   3   2   1      290.26      303.87      3.07 o
   4   2   1       77.39       78.63      1.02 o
   5   2   1      750.57      743.42      5.35 o
   6   2   1       54.20       50.22      0.84 o
   7   2   1       34.45       37.97      0.91 o
   8   2   1       27.62       26.46      0.89 o
   9   2   1       29.65       28.80      0.93 o
  10   2   1        2.20        3.03      1.02 o
   0   3   1    16235.82    16563.16     37.27 o
   1   3   1      961.87      940.37      4.81 o
   2   3   1      813.22      798.22      4.27 o
   3   3   1       39.45       38.49      0.97 o
   4   3   1      507.25      518.13      3.98 o
   5   3   1       33.95       36.60      0.93 o
   6   3   1      225.99      218.22      3.28 o
   7   3   1        4.31        5.56      0.89 o
   8   3   1      125.07      117.45      1.13 o
   9   3   1        1.83        3.50      1.00 o
  10   3   1        0.41        0.75      1.01 o
   1   4   1     1318.76     1303.86      5.36 o
   2   4   1       58.09       54.67      1.77 o
   3   4   1      547.61      550.54      8.27 o
   4   4   1      243.76      236.73      1.59 o
   5   4   1      382.59      371.69      4.01 o
   6   4   1       82.37       81.41      1.03 o
   7   4   1        1.85        2.35      0.88 o
   8   4   1        5.99        6.64      0.94 o
   9   4   1        9.76        9.81      0.95 o
  10   4   1        0.15        1.26      1.02 o
   0   5   1     2555.18     2242.04      9.86 o
   1   5   1      232.88      210.16      3.49 o
   2   5   1      984.12      948.65     11.14 o
   3   5   1      193.69      202.40      2.82 o
   4   5   1      453.59      447.57      5.86 o
   5   5   1       28.20       28.79      1.03 o
   6   5   1        2.47        3.21      0.98 o
   7   5   1       95.94       97.00      2.17 o
   8   5   1       11.08       11.57      1.04 o
   9   5   1       17.14       16.93      1.49 o
  10   5   1        1.60        0.95      1.19 o
   1   6   1     1312.48     1286.04      6.42 o
   2   6   1       53.96       54.47      2.66 o
   3   6   1       91.07       87.70      1.16 o
   4   6   1      292.22      287.09      3.27 o
   5   6   1        6.73        6.97      0.98 o
   6   6   1      112.45      118.17      2.22 o
   7   6   1       62.07       60.93      1.12 o
   8   6   1        5.85        7.03      1.10 o
   9   6   1        9.66        9.55      1.18 o
  10   6   1        1.68        2.11      1.30 o
   1   7   1      440.48      460.28      4.06 o
   2   7   1      147.01      155.13      3.02 o
   3   7   1       51.78       52.37      2.31 o
   4   7   1       18.65       18.69      1.08 o
   5   7   1       31.98       32.91      1.16 o
   6   7   1       87.53       85.69      1.79 o
   7   7   1       43.95       44.43      1.21 o
   8   7   1       15.15       17.01      1.29 o
   9   7   1       14.13       13.60      1.38 o
  10   7   1        0.72        1.39      1.35 o
   1   8   1      227.90      203.67      3.00 o
   2   8   1      395.81      398.44      3.47 o
   3   8   1       11.31       11.39      1.43 o
   4   8   1       31.15       30.92      1.15 o
   5   8   1      118.49      116.37      1.92 o
   6   8   1       64.43       65.02      1.76 o
   7   8   1       42.00       43.53      1.36 o
   8   8   1       19.33       18.34      1.28 o
   9   8   1       13.07       14.22      1.35 o
  10   8   1        3.33        4.05      1.47 o
   1   9   1      340.14      328.67      3.37 o
   2   9   1      313.35      309.19      3.22 o
   3   9   1       36.46       36.50      1.62 o
   4   9   1        4.44        5.16      1.09 o
   5   9   1      123.02      118.14      1.69 o
   6   9   1      108.59      105.58      3.04 o
   7   9   1       27.16       28.28      1.25 o
   8   9   1       66.04       62.65      1.63 o
   9   9   1        3.95        5.27      1.46 o
   1  10   1       18.41       15.44      2.51 o
   2  10   1        7.88       11.24      2.58 o
   3  10   1      142.32      145.97      4.20 o
   4  10   1      106.23      102.18      1.60 o
   5  10   1        7.84        8.24      1.16 o
   6  10   1       75.44       71.47      1.30 o
   7  10   1      150.28      154.64      1.66 o
   8  10   1       17.93       17.85      1.34 o
   9  10   1        5.70        6.78      1.40 o
   1  11   1       12.09        8.96      2.12 o
   2  11   1       95.99       91.66      2.39 o
   3  11   1        5.29        7.28      1.53 o
   4  11   1       42.91       43.82      2.72 o
   5  11   1       27.03       27.52      1.31 o
   6  11   1       77.72       76.42      1.79 o
   7  11   1       24.77       26.72      1.34 o
   8  11   1        8.29        7.95      1.38 o
   9  11   1        0.71        1.19      1.44 o
   1  12   1       19.98       20.56      2.12 o
   2  12   1       24.73       25.53      2.13 o
   3  12   1        1.04        1.07      2.08 o
   4  12   1      134.29      133.88      2.73 o
   5  12   1       55.98       55.19      1.30 o
   6  12   1       36.67       37.11      1.31 o
   7  12   1        1.43        3.02      1.29 o
   8  12   1        2.74        2.43      1.38 o
   0  13   1      186.70      189.58      2.93 o
   1  13   1       20.43       23.48      2.19 o
   2  13   1       17.81       15.77      2.67 o
   3  13   1       92.43       87.54      1.86 o
   4  13   1        6.93        6.58      1.57 o
   5  13   1       64.66       64.05      2.15 o
   6  13   1       12.87       13.29      1.27 o
   7  13   1       21.75       21.93      1.44 o
   8  13   1       15.28       13.24      1.48 o
   1  14   1       18.70       20.10      2.64 o
   2  14   1       51.90       47.18      2.29 o
   3  14   1       14.18       14.55      1.52 o
   4  14   1       18.39       16.90      1.63 o
   5  14   1       25.15       24.98      1.25 o
   6  14   1       20.55       22.38      1.35 o
   7  14   1        8.67       10.42      1.39 o
   0  15   1      168.95      154.87      3.19 o
   1  15   1       16.57       19.75      2.64 o
   2  15   1        2.11        1.84      1.69 o
   3  15   1        3.12        4.20      1.70 o
   4  15   1       10.24        7.32      1.75 o
   5  15   1       12.69       14.35      1.31 o
   6  15   1       11.14       10.52      1.39 o
   7  15   1       10.59       11.55      1.48 o
   1  16   1        6.23        6.39      1.72 o
   2  16   1       25.78       24.61      1.80 o
   3  16   1        4.18        7.40      1.61 o
   4  16   1        4.59        6.11      1.81 o
   5  16   1        1.29        1.39      1.44 o
   6  16   1        1.88        1.94      1.37 o
   0  17   1        4.80        5.10      2.31 o
   1  17   1       20.19       22.32      3.26 o
   2  17   1        5.37        3.63      1.66 o
   3  17   1        9.89        9.94      1.84 o
   4  17   1        0.54        2.89      1.73 o
   5  17   1        6.87        8.19      1.50 o
   1  18   1        7.46        6.74      1.48 o
   2  18   1        4.42        5.38      1.47 o
   3  18   1        4.37        5.56      1.75 o
   4  18   1        0.42        2.07      1.77 o
   0  19   1        3.24        4.60      2.51 o
   1  19   1        3.97        4.88      1.56 o
   2  19   1        1.50        3.25      1.65 o
   0   0   2     6879.48     6968.22     22.17 o
   2   0   2     8447.16     8397.32     66.67 o
   4   0   2      364.02      342.13      4.90 o
   6   0   2      132.45      122.88      2.87 o
   8   0   2       53.20       53.64      1.45 o
  10   0   2       33.53       29.70      1.57 o
   1   1   2      265.62      267.81      2.37 o
   2   1   2     4712.15     4672.82     58.88 o
   3   1   2      193.53      187.36      2.27 o
   4   1   2      503.55      502.51      6.30 o
   5   1   2      181.15      181.98      1.91 o
   6   1   2       24.79       22.29      0.87 o
   7   1   2        4.83        6.34      0.93 o
   8   1   2       19.51       19.08      0.91 o
   9   1   2        6.06        6.83      0.95 o
  10   1   2        0.20        2.19      1.12 o
   0   2   2     5198.89     5143.78     63.36 o
   1   2   2     2071.74     2132.24     25.97 o
   2   2   2      278.92      301.43      2.27 o
   3   2   2      757.87      757.28      9.79 o
   4   2   2      437.42      451.50      3.92 o
   5   2   2      447.75      449.28      4.50 o
   6   2   2       28.92       27.79      0.88 o
   7   2   2        7.02        6.39      0.87 o
   8   2   2        2.04        3.85      0.90 o
   9   2   2        8.54       10.12      1.03 o
  10   2   2       23.38       23.65      1.10 o
   1   3   2     2537.88     2468.20     35.53 o
   2   3   2      153.32      148.10      1.72 o
   3   3   2      231.83      226.08      1.82 o
   4   3   2      950.42      980.03     12.28 o
   5   3   2      112.56      111.93      1.58 o
   6   3   2       49.74       53.81      0.90 o
   7   3   2      104.54      106.33      1.50 o
   8   3   2       39.52       35.62      1.03 o
   9   3   2        2.22        4.05      0.99 o
  10   3   2        2.39        3.45      1.09 o
   0   4   2     3230.55     3158.76     85.14 o
   1   4   2     1672.20     1612.29      8.23 o
   2   4   2      169.22      188.98      2.15 o
   3   4   2       78.90       81.75      1.40 o
   4   4   2       58.50       62.37      1.24 o
   5   4   2      121.89      116.48      2.29 o
   6   4   2      135.57      142.99      2.00 o
   7   4   2       26.57       29.76      0.94 o
   8   4   2       47.67       49.58      1.02 o
   9   4   2       66.27       71.09      1.21 o
  10   4   2        7.50        7.62      1.11 o
   1   5   2     1024.49     1016.08      9.05 o
   2   5   2      192.70      198.01      3.56 o
   3   5   2      230.28      245.80      3.04 o
   4   5   2       16.86       17.64      1.01 o
   5   5   2      309.20      302.48      5.17 o
   6   5   2      123.30      127.33      3.12 o
   7   5   2       49.59       47.83      1.45 o
   8   5   2       37.94       33.40      1.18 o
   9   5   2        7.47        8.17      1.23 o
  10   5   2        1.79        3.52      1.36 o
   0   6   2     1347.38     1251.20      7.01 o
   1   6   2      782.46      754.72     12.30 o
   2   6   2      248.81      251.54      2.23 o
   3   6   2      124.39      125.78      1.48 o
   4   6   2      182.02      183.40      3.61 o
   5   6   2       60.76       60.12      1.28 o
   6   6   2      184.37      178.51      3.73 o
   7   6   2       98.60       99.96      1.55 o
   8   6   2        7.54        7.45      1.09 o
   9   6   2        3.55        4.14      1.15 o
  10   6   2        6.38        8.57      1.38 o
   1   7   2      129.92      130.01      2.28 o
   2   7   2      176.09      162.63      2.73 o
   3   7   2      108.62      111.77      1.80 o
   4   7   2        1.29        1.03      1.00 o
   5   7   2       14.34       14.38      1.03 o
   6   7   2       68.13       68.15      1.12 o
   7   7   2      139.16      140.75      3.66 o
   8   7   2        7.76        8.82      1.14 o
   9   7   2       22.24       23.59      1.16 o
  10   7   2        1.50        4.43      1.61 o
   0   8   2      526.27      503.21      4.61 o
   1   8   2       62.27       68.70      1.85 o
   2   8   2      762.70      818.39      4.66 o
   3   8   2      165.48      170.84      2.70 o
   4   8   2       54.31       57.24      1.24 o
   5   8   2      104.91      104.27      1.80 o
   6   8   2      230.42      227.41      4.23 o
   7   8   2       15.17       15.47      1.08 o
   8   8   2        4.32        3.52      1.08 o
   9   8   2        5.72        6.47      1.31 o
   1   9   2       99.47      103.65      2.08 o
   2   9   2       89.70       95.51      2.39 o
   3   9   2       26.16       28.93      2.12 o
   4   9   2      104.36      109.46      1.63 o
   5   9   2       28.49       28.23      1.18 o
   6   9   2       10.63       11.42      1.29 o
   7   9   2        8.31        8.10      1.20 o
   8   9   2        2.82        2.90      1.41 o
   9   9   2        7.70        7.60      1.42 o
   0  10   2      198.83      203.36      3.42 o
   1  10   2       70.40       70.68      1.99 o
   2  10   2      130.20      136.26      2.59 o
   3  10   2       85.42       81.55      2.39 o
   4  10   2       63.18       60.97      1.30 o
   5  10   2       48.95       49.34      1.30 o
   6  10   2      125.50      126.04      3.90 o
   7  10   2        5.76        5.23      1.26 o
   8  10   2       10.78        9.86      1.56 o
   9  10   2        0.22        0.41      1.39 o
   1  11   2       11.82       12.28      1.59 o
   2  11   2       17.52       16.78      2.06 o
   3  11   2       49.17       47.23      2.68 o
   4  11   2      122.88      118.54      2.04 o
   5  11   2       39.08       39.66      1.23 o
   6  11   2       29.84       29.19      1.27 o
   7  11   2        8.25        6.51      1.41 o
   8  11   2       14.33       17.50      1.40 o
   0  12   2       33.54       32.31      2.66 o
   1  12   2      183.82      184.50      2.64 o
   2  12   2       62.64       60.58      1.83 o
   3  12   2       20.38       21.23      2.13 o
   4  12   2        7.67        5.92      1.48 o
   5  12   2       32.68       33.61      1.39 o
   6  12   2       14.39       16.38      1.30 o
   7  12   2       10.30        8.57      1.34 o
   8  12   2        4.13        3.86      1.37 o
   1  13   2      139.32      141.62      2.06 o
   2  13   2        0.03        0.22      1.59 o
   3  13   2       11.87       13.96      2.55 o
   4  13   2       72.81       68.71      1.70 o
   5  13   2       58.85       59.76      1.63 o
   6  13   2        2.09        1.99      1.32 o
   7  13   2        1.51        3.42      1.38 o
   8  13   2        2.68        1.49      1.51 o
   0  14   2       18.25       12.88      2.70 o
   1  14   2       16.25       18.79      1.67 o
   2  14   2       46.26       40.71      1.77 o
   3  14   2        1.87        2.43      1.53 o
   4  14   2        0.54        2.32      1.52 o
   5  14   2       12.97       13.42      1.32 o
   6  14   2        3.75        5.10      1.35 o
   7  14   2       12.00       11.58      1.40 o
   1  15   2       36.99       39.11      2.01 o
   2  15   2       45.37       47.42      1.86 o
   3  15   2       10.78       12.13      1.45 o
   4  15   2       76.21       78.02      3.21 o
   5  15   2       11.01       11.24      1.42 o
   6  15   2        1.22        0.65      1.37 o
   0  16   2       90.96       87.74      2.59 o
   1  16   2        5.59        6.18      1.60 o
   2  16   2       17.03       15.86      2.00 o
   3  16   2        9.06        9.62      1.44 o
   4  16   2        5.22        5.30      1.55 o
   5  16   2        1.18        1.70      1.32 o
   6  16   2        6.04        5.00      1.48 o
   1  17   2        5.35        5.28      1.79 o
   2  17   2       15.77       15.13      1.87 o
   3  17   2        0.45        1.00      1.47 o
   4  17   2        6.23        6.06      1.72 o
   5  17   2        0.81        2.88      1.42 o
   0  18   2       12.43       15.31      2.48 o
   1  18   2       12.23       13.26      2.48 o
   2  18   2        0.71        1.83      1.49 o
   3  18   2        3.21        2.63      1.55 o
   4  18   2        0.62        0.50      1.70 o
   1  19   2        1.72        1.39      2.05 o
   2  19   2        9.93        7.50      1.71 o
   2   0   3       63.30       70.78      2.91 o
   4   0   3     2785.08     2804.78     85.96 o
   6   0   3      159.32      162.71      2.40 o
   8   0   3       70.38       72.18      1.47 o
  10   0   3        3.14        3.50      1.64 o
   0   1   3     2589.31     2498.85     11.05 o
   1   1   3       73.09       78.43      1.50 o
   2   1   3      701.94      719.66      4.85 o
   3   1   3      324.51      304.74      3.12 o
   4   1   3      597.85      580.70      8.69 o
   5   1   3       28.08       28.84      0.99 o
   6   1   3       47.31       47.57      0.98 o
   7   1   3       54.12       56.53      1.05 o
   8   1   3        7.50        8.91      0.98 o
   9   1   3        4.86        4.73      0.99 o
  10   1   3       25.90       26.14      1.15 o
   1   2   3      861.24      845.73      6.46 o
   2   2   3      423.18      450.93      2.51 o
   3   2   3      479.99      493.23      3.47 o
   4   2   3      768.23      769.31      8.86 o
   5   2   3       21.87       22.80      0.89 o
   6   2   3      112.61      108.99      1.60 o
   7   2   3        3.21        2.97      0.91 o
   8   2   3       18.38       17.55      0.99 o
   9   2   3       18.38       18.02      1.08 o
  10   2   3        0.08       -0.42      1.12 o
   0   3   3      742.29      747.06      4.54 o
   1   3   3      932.82      897.41      3.89 o
   2   3   3     1462.87     1541.69     14.38 o
   3   3   3       18.97       21.57      1.30 o
   4   3   3       77.35       80.74      1.36 o
   5   3   3       96.51       95.08      1.19 o
   6   3   3      265.34      264.08      4.32 o
   7   3   3       96.30       98.28      1.41 o
   8   3   3       12.29       13.72      0.99 o
   9   3   3       16.98       17.37      1.03 o
  10   3   3        7.53        6.57      1.10 o
   1   4   3      826.29      848.74     11.43 o
   2   4   3       85.13       83.34      1.48 o
   3   4   3       82.18       83.16      1.86 o
   4   4   3      233.52      249.95      7.16 o
   5   4   3       21.86       19.51      1.07 o
   6   4   3       48.56       47.10      1.83 o
   7   4   3      311.59      312.00      5.98 o
   8   4   3        9.04        9.71      0.98 o
   9   4   3       37.88       36.03      1.21 o
  10   4   3        4.98        6.27      1.31 o
   0   5   3      770.23      721.83      4.13 o
   1   5   3      240.25      239.87      2.24 o
   2   5   3     1707.88     1754.35     12.50 o
   3   5   3       35.43       31.65      1.28 o
   4   5   3       89.73       92.02      1.50 o
   5   5   3       79.68       78.70      1.30 o
   6   5   3      197.74      196.23      4.53 o
   7   5   3        7.20        8.54      1.23 o
   8   5   3        5.74        5.43      1.16 o
   9   5   3       24.48       24.00      1.23 o
  10   5   3       15.54       15.37      1.31 o
   1   6   3      227.60      201.02      2.02 o
   2   6   3      176.19      175.51      1.98 o
   3   6   3       47.65       43.79      1.28 o
   4   6   3       82.97       84.86      2.50 o
   5   6   3      116.32      109.86      3.81 o
   6   6   3       16.70       17.02      1.07 o
   7   6   3      112.36      112.94      3.97 o
   8   6   3       17.17       17.02      1.18 o
   9   6   3        2.15        1.40      1.23 o
  10   6   3        6.70        8.49      1.35 o
   0   7   3      705.46      670.33      5.31 o
   1   7   3      745.32      745.36      8.42 o
   2   7   3      180.10      198.68      3.41 o
   3   7   3       48.08       47.44      1.38 o
   4   7   3       55.16       54.67      1.37 o
   5   7   3        7.26        8.00      1.17 o
   6   7   3      112.85      107.30      2.78 o
   7   7   3       22.85       23.21      1.20 o
   8   7   3        4.62        4.78      1.17 o
   9   7   3        1.85        5.06      1.20 o
   1   8   3      360.93      351.73      2.90 o
   2   8   3      159.91      165.31      1.82 o
   3   8   3      342.49      343.55      5.05 o
   4   8   3      354.03      360.34      1.99 o
   5   8   3       10.65        9.83      1.16 o
   6   8   3       76.84       77.26      2.03 o
   7   8   3        3.60        4.24      1.08 o
   8   8   3        2.36        3.16      1.19 o
   9   8   3        1.50        2.14      1.21 o
   0   9   3      602.41      580.78      4.59 o
   1   9   3      209.24      208.33      2.28 o
   2   9   3       61.59       63.88      1.90 o
   3   9   3       88.23       84.94      2.07 o
   4   9   3       18.28       19.39      1.19 o
   5   9   3       39.83       41.78      1.41 o
   6   9   3       16.53       17.00      1.10 o
   7   9   3       54.27       53.66      1.27 o
   8   9   3        1.03        0.93      1.15 o
   9   9   3        2.84        2.91      1.55 o
   1  10   3      147.89      149.36      2.10 o
   2  10   3       41.53       41.16      2.51 o
   3  10   3       76.84       78.93      1.96 o
   4  10   3      134.29      135.40      1.78 o
   5  10   3        0.27        1.54      1.31 o
   6  10   3        3.22        5.51      1.42 o
   7  10   3        6.47        6.15      1.40 o
   8  10   3        1.34        3.07      1.38 o
   9  10   3        2.86        3.15      1.48 o
   0  11   3      109.73       97.86      2.55 o
   1  11   3        0.40        1.00      1.70 o
   2  11   3      119.87      123.31      2.12 o
   3  11   3       19.54       19.33      1.75 o
   4  11   3       27.99       28.47      1.41 o
   5  11   3        0.60        0.73      1.17 o
   6  11   3        5.43        7.44      1.27 o
   7  11   3        0.85        3.91      1.42 o
   8  11   3        1.86        2.69      1.50 o
   1  12   3       14.43       12.97      2.16 o
   2  12   3       11.61       13.57      1.65 o
   3  12   3        4.31        3.76      1.66 o
   4  12   3       20.36       21.08      1.65 o
   5  12   3        0.78       -0.08      1.33 o
   6  12   3        3.54        6.33      1.39 o
   7  12   3       23.65       22.78      2.22 o
   8  12   3        9.52        8.86      1.49 o
   0  13   3       78.10       81.59      2.89 o
   1  13   3      117.85      125.12      2.27 o
   2  13   3       52.45       51.99      2.03 o
   3  13   3       52.80       50.61      2.11 o
   4  13   3        0.98        0.98      1.36 o
   5  13   3        1.40        2.60      1.32 o
   6  13   3        5.37        3.93      1.54 o
   7  13   3       14.73       15.21      1.48 o
   1  14   3       78.29       79.59      4.11 o
   2  14   3       43.00       42.78      1.89 o
   3  14   3        1.03        0.49      1.68 o
   4  14   3       16.08       17.10      1.48 o
   5  14   3       17.76       18.43      1.30 o
   6  14   3        3.07        3.43      1.48 o
   7  14   3        0.67        1.27      1.50 o
   0  15   3        1.46        2.52      2.17 o
   1  15   3       48.41       50.61      2.24 o
   2  15   3       54.33       54.38      1.92 o
   3  15   3        6.29        5.99      1.77 o
   4  15   3       17.13       18.38      1.49 o
   5  15   3       16.44       16.14      1.35 o
   6  15   3        5.24        5.72      1.53 o
   1  16   3        6.91        4.90      1.99 o
   2  16   3        4.42        6.31      1.80 o
   3  16   3        5.91        7.01      1.85 o
   4  16   3       12.92       12.10      1.69 o
   5  16   3        1.12        0.88      1.44 o
   0  17   3       48.53       47.47      2.64 o
   1  17   3       26.95       29.72      1.93 o
   2  17   3        3.80        2.58      2.11 o
   3  17   3        7.62        8.20      2.00 o
   4  17   3       10.25        8.54      1.60 o
   1  18   3       13.51       11.54      1.95 o
   2  18   3        5.35        6.12      1.97 o
   3  18   3        2.10        2.86      1.74 o
   0  19   3        8.69        7.11      3.26 o
   0   0   4       61.96       58.96      2.50 o
   2   0   4     2559.56     2681.60     35.30 o
   4   0   4      812.22      774.02     30.62 o
   6   0   4     1360.11     1365.16     47.57 o
   8   0   4        1.10        4.62      1.34 o
  10   0   4       24.31       30.94      1.65 o
   1   1   4       73.19       74.42      1.41 o
   2   1   4      110.20      117.25      1.50 o
   3   1   4      115.59      134.88      2.00 o
   4   1   4      807.54      789.92     17.75 o
   5   1   4       69.72       66.39      1.44 o
   6   1   4       35.79       36.77      1.38 o
   7   1   4      165.93      167.94      3.04 o
   8   1   4       28.03       29.33      1.00 o
   9   1   4        0.35        1.34      1.06 o
  10   1   4        1.19        1.81      1.14 o
   0   2   4      221.36      210.10      2.58 o
   1   2   4      746.52      744.20      5.19 o
   2   2   4     1139.65     1220.64      5.77 o
   3   2   4       75.43       77.58      1.47 o
   4   2   4      114.41      111.95      1.33 o
   5   2   4        4.78        6.09      0.87 o
   6   2   4      229.15      238.20      3.94 o
   7   2   4      101.09       99.35      2.26 o
   8   2   4       17.57       18.65      1.00 o
   9   2   4        0.47        1.19      1.06 o
  10   2   4        0.98        1.92      1.24 o
   1   3   4      165.77      167.50      1.99 o
   2   3   4      545.48      536.76      2.24 o
   3   3   4      109.08      103.39      1.42 o
   4   3   4       35.17       37.34      1.21 o
   5   3   4       74.56       68.28      2.37 o
   6   3   4      149.55      150.66      3.43 o
   7   3   4      123.58      121.78      2.06 o
   8   3   4       16.01       15.61      1.00 o
   9   3   4        6.53        6.62      1.04 o
  10   3   4        2.34        3.23      1.17 o
   0   4   4       55.72       56.72      1.94 o
   1   4   4      665.25      715.54      2.84 o
   2   4   4       96.94       99.32      1.39 o
   3   4   4      170.27      173.92      1.98 o
   4   4   4        6.53        5.83      1.16 o
   5   4   4       43.46       39.47      1.69 o
   6   4   4      146.84      136.91      4.44 o
   7   4   4      111.97      108.92      4.07 o
   8   4   4        3.05        3.56      1.11 o
   9   4   4        4.91        5.45      1.18 o
  10   4   4       12.97       13.58      1.43 o
   1   5   4      440.08      433.42      4.28 o
   2   5   4      211.64      203.25      2.15 o
   3   5   4       37.32       38.80      1.26 o
   4   5   4       73.68       74.78      1.41 o
   5   5   4        3.02        2.70      1.06 o
   6   5   4       87.44       85.53      5.00 o
   7   5   4       10.90       11.83      1.09 o
   8   5   4        5.49        6.33      1.24 o
   9   5   4       11.24       10.46      1.21 o
  10   5   4        2.74        3.54      2.02 o
   0   6   4      355.44      340.00      8.65 o
   1   6   4       24.52       23.92      1.27 o
   2   6   4       84.20       90.60      1.60 o
   3   6   4        1.08        1.86      1.34 o
   4   6   4       26.28       27.19      2.58 o
   5   6   4       60.53       56.80      1.46 o
   6   6   4       42.80       40.73      1.78 o
   7   6   4       49.19       47.73      1.21 o
   8   6   4        1.88        2.20      1.13 o
   9   6   4        9.75       12.42      1.36 o
   1   7   4      262.55      248.20      2.01 o
   2   7   4      239.19      238.00      4.51 o
   3   7   4       14.66       14.78      1.22 o
   4   7   4       70.46       67.49      1.34 o
   5   7   4       58.18       57.91      2.12 o
   6   7   4       15.34       14.26      1.17 o
   7   7   4        6.58        6.48      1.14 o
   8   7   4        0.68        2.56      1.25 o
   9   7   4        6.54        7.17      1.30 o
   0   8   4       34.70       33.97      2.70 o
   1   8   4      253.15      241.79      2.22 o
   2   8   4        1.08        3.13      1.90 o
   3   8   4       54.90       55.63      1.38 o
   4   8   4        6.95        7.69      1.22 o
   5   8   4       61.34       58.06      2.51 o
   6   8   4       10.21       10.06      1.12 o
   7   8   4        0.51        1.22      1.12 o
   8   8   4        8.19       10.81      2.00 o
   9   8   4        1.28        2.76      1.39 o
   1   9   4       73.78       77.01      2.09 o
   2   9   4       74.20       68.48      1.61 o
   3   9   4       10.73       14.08      1.47 o
   4   9   4       69.70       74.00      1.45 o
   5   9   4       43.26       37.12      1.29 o
   6   9   4       20.76       21.47      1.12 o
   7   9   4       15.39       15.18      1.16 o
   8   9   4        2.02        3.81      1.25 o
   9   9   4        2.03        3.13      1.35 o
   0  10   4       90.56       85.59      2.87 o
   1  10   4      155.60      153.15      2.13 o
   2  10   4      192.54      200.45      2.54 o
   3  10   4       48.63       53.08      1.56 o
   4  10   4       28.32       29.78      2.02 o
   5  10   4       22.47       21.84      1.17 o
   6  10   4        3.14        3.11      1.12 o
   7  10   4        0.31        3.23      1.13 o
   8  10   4        9.50        8.07      1.24 o
   1  11   4      123.23      119.22      2.04 o
   2  11   4        9.88       12.59      1.94 o
   3  11   4       23.67       29.25      1.89 o
   4  11   4       39.37       39.49      2.90 o
   5  11   4       35.02       35.75      1.33 o
   6  11   4       13.21       13.42      1.31 o
   7  11   4        5.39        6.31      1.56 o
   8  11   4        9.21        8.27      1.92 o
   0  12   4      117.21      114.66      3.13 o
   1  12   4      212.50      207.78      2.79 o
   2  12   4       54.21       51.90      2.13 o
   3  12   4       85.56       85.29      2.44 o
   4  12   4       23.89       22.94      1.59 o
   5  12   4       11.17       10.70      1.37 o
   6  12   4        7.18        6.70      1.35 o
   7  12   4        0.05        0.98      1.40 o
   1  13   4      226.74      232.39      2.57 o
   2  13   4       28.63       26.50      2.05 o
   3  13   4       25.87       28.12      2.17 o
   4  13   4       54.13       51.88      1.60 o
   5  13   4       42.24       39.27      2.28 o
   6  13   4        0.81        0.40      1.42 o
   7  13   4        4.90        4.02      1.57 o
   0  14   4      163.61      162.88      3.36 o
   1  14   4       15.61       18.94      1.90 o
   2  14   4       22.36       24.10      1.88 o
   3  14   4       15.05       16.11      1.87 o
   4  14   4        4.25        4.86      1.85 o
   5  14   4        3.95        5.86      1.55 o
   6  14   4        5.43        5.15      1.79 o
   1  15   4       19.49       19.41      2.00 o
   2  15   4        9.06       10.05      2.00 o
   3  15   4        3.83        3.61      2.11 o
   4  15   4        1.65        2.13      1.92 o
   5  15   4       15.35       17.54      1.45 o
   6  15   4        6.41        6.62      1.51 o
   0  16   4       31.68       32.62      2.97 o
   1  16   4        2.43        3.32      1.99 o
   2  16   4        1.57        0.58      2.05 o
   3  16   4        7.62        6.46      1.96 o
   4  16   4       13.89       15.85      1.67 o
   5  16   4        3.71        4.36      1.59 o
   1  17   4        3.67        4.61      2.10 o
   2  17   4        2.65        5.03      2.31 o
   3  17   4        4.29        3.36      2.05 o
   4  17   4        7.22        8.46      1.70 o
   0  18   4        4.64        3.82      2.54 o
   1  18   4        1.11        0.96      1.97 o
   2  18   4        2.03        1.79      2.26 o
   2   0   5      449.36      415.66      5.04 o
   4   0   5       96.99       98.85      1.68 o
   6   0   5      739.84      736.10     27.96 o
   8   0   5       53.25       50.13      3.26 o
  10   0   5        2.25        4.69      2.34 o
   0   1   5      273.12      276.10      2.51 o
   1   1   5      335.92      339.24      4.94 o
   2   1   5      404.16      417.55      1.97 o
   3   1   5       24.44       25.31      1.08 o
   4   1   5       42.59       46.37      1.57 o
   5   1   5      189.71      179.89      4.52 o
   6   1   5      152.38      148.67      3.51 o
   7   1   5       34.78       38.14      1.12 o
   8   1   5       46.97       43.69      1.06 o
   9   1   5        3.57        2.91      1.10 o
  10   1   5        0.69        0.36      3.82 o
   1   2   5      225.68      226.99      1.67 o
   2   2   5       30.35       31.73      1.20 o
   3   2   5      128.98      141.11      1.91 o
   4   2   5       63.71       61.42      1.46 o
   5   2   5      425.61      422.47     11.44 o
   6   2   5      100.78      104.21      2.41 o
   7   2   5       89.70       89.07      1.66 o
   8   2   5        9.86       10.53      1.02 o
   9   2   5        5.13        7.14      1.07 o
   0   3   5     1161.06     1156.06      6.89 o
   1   3   5       42.31       40.69      1.24 o
   2   3   5      164.98      193.07      2.32 o
   3   3   5       22.76       21.56      1.15 o
   4   3   5       48.17       49.53      1.26 o
   5   3   5      177.49      165.35      6.43 o
   6   3   5      164.34      163.89      5.32 o
   7   3   5       60.91       56.84      1.49 o
   8   3   5        0.15        1.41      1.19 o
   9   3   5        5.65        6.79      1.34 o
   1   4   5      376.46      371.14      2.33 o
   2   4   5      149.02      156.23      2.76 o
   3   4   5       48.25       46.31      1.44 o
   4   4   5       37.72       40.37      1.33 o
   5   4   5      163.56      160.48      6.56 o
   6   4   5        0.11        0.07      1.10 o
   7   4   5       63.69       62.20      2.72 o
   8   4   5        1.43        2.82      1.18 o
   9   4   5        0.35        0.95      1.71 o
   0   5   5      284.62      274.63      2.76 o
   1   5   5       84.65       89.92      1.56 o
   2   5   5       91.45       98.70      1.39 o
   3   5   5       91.75       91.69      1.38 o
   4   5   5       37.93       40.58      1.29 o
   5   5   5        3.00        4.12      1.20 o
   6   5   5        5.39        5.70      1.06 o
   7   5   5       24.98       25.39      1.19 o
   8   5   5        3.92        3.27      1.19 o
   9   5   5        1.54        4.05      1.29 o
   1   6   5       85.85       87.90      1.57 o
   2   6   5        0.34        0.75      1.71 o
   3   6   5       23.81       22.94      1.35 o
   4   6   5        7.39        5.70      1.37 o
   5   6   5        5.22        3.95      1.50 o
   6   6   5        3.36        3.95      1.17 o
   7   6   5        5.34        5.27      1.20 o
   8   6   5        1.02        1.40      1.19 o
   9   6   5        0.70        1.70      1.31 o
   0   7   5      262.39      247.55      6.50 o
   1   7   5      166.42      167.57      2.28 o
   2   7   5       90.42       91.67      1.83 o
   3   7   5       32.42       30.34      1.24 o
   4   7   5        3.76        2.57      1.26 o
   5   7   5       13.10       13.68      1.33 o
   6   7   5       40.23       40.36      1.80 o
   7   7   5        8.29        7.09      1.15 o
   8   7   5       18.39       17.72      1.70 o
   9   7   5        4.79        5.94      1.35 o
   1   8   5      122.87      123.75      1.75 o
   2   8   5       11.00       11.87      1.48 o
   3   8   5       41.78       43.61      1.35 o
   4   8   5       31.56       29.79      1.53 o
   5   8   5       37.34       38.50      1.37 o
   6   8   5       27.27       26.84      1.19 o
   7   8   5       11.81       13.81      1.22 o
   8   8   5       11.51       12.67      1.34 o
   0   9   5      204.57      192.20      3.50 o
   1   9   5       31.18       30.24      1.59 o
   2   9   5       57.08       58.34      1.63 o
   3   9   5       26.19       23.11      1.78 o
   4   9   5       80.30       80.19      1.39 o
   5   9   5       36.30       37.06      1.38 o
   6   9   5       23.62       24.25      1.15 o
   7   9   5        1.00        2.03      1.21 o
   8   9   5        2.35        2.58      1.34 o
   1  10   5       86.49       77.50      2.09 o
   2  10   5      338.23      319.98      5.19 o
   3  10   5       58.90       62.46      1.81 o
   4  10   5        7.26        7.95      1.26 o
   5  10   5       21.47       22.21      1.39 o
   6  10   5        9.19        8.98      1.14 o
   7  10   5        1.27        1.79      1.32 o
   8  10   5        1.71        1.56      1.28 o
   0  11   5      632.75      642.02      5.02 o
   1  11   5       74.49       77.32      2.18 o
   2  11   5       15.17       14.91      2.07 o
   3  11   5       12.38       15.34      2.55 o
   4  11   5       21.82       18.66      1.61 o
   5  11   5        2.28        3.47      1.30 o
   6  11   5       12.55       13.45      1.19 o
   7  11   5        1.85        2.41      1.23 o
   1  12   5       65.74       73.01      2.39 o
   2  12   5      120.82      113.91      2.22 o
   3  12   5       20.05       19.30      2.09 o
   4  12   5       16.42       21.21      2.35 o
   5  12   5       18.33       15.19      1.70 o
   6  12   5        3.11        3.86      1.46 o
   7  12   5        2.55        3.00      1.47 o
   0  13   5      172.15      181.24      3.50 o
   1  13   5       21.48       21.05      2.10 o
   2  13   5        9.60        9.51      2.07 o
   3  13   5       40.24       43.52      2.20 o
   4  13   5        0.96        2.94      2.13 o
   5  13   5        2.63        3.60      1.37 o
   6  13   5       10.65        9.08      1.45 o
   1  14   5        9.00        9.10      2.92 o
   2  14   5        7.22       10.11      1.85 o
   3  14   5        1.88        1.77      2.04 o
   4  14   5       14.80       13.46      2.11 o
   5  14   5        0.97       -0.37      1.41 o
   6  14   5        4.65        3.58      1.70 o
   0  15   5       21.50       22.81      2.98 o
   1  15   5       24.64       28.67      2.10 o
   2  15   5        3.07        2.48      1.90 o
   3  15   5        0.80       -1.10      2.60 o
   4  15   5       28.51       28.99      3.66 o
   5  15   5        0.46        1.26      1.48 o
   1  16   5        0.21        0.62      1.85 o
   2  16   5        7.40        8.68      2.28 o
   3  16   5        5.10        4.35      2.22 o
   4  16   5        2.83        2.77      1.98 o
   0  17   5        3.13        6.16      3.13 o
   1  17   5        1.09        1.98      2.16 o
   2  17   5        1.05        0.77      2.37 o
   3  17   5        1.48        1.29      2.19 o
   0   0   6      206.77      220.53      3.07 o
   2   0   6      213.08      237.97      2.98 o
   4   0   6       94.01      101.68      1.75 o
   6   0   6      247.66      239.60      8.81 o
   8   0   6       55.60       49.47      1.62 o
   1   1   6       66.26       71.65      1.41 o
   2   1   6        4.72        3.16      1.09 o
   3   1   6       21.66       23.17      1.21 o
   4   1   6       16.07       20.38      2.52 o
   5   1   6        5.57        5.01      0.99 o
   6   1   6      100.39      101.17      3.04 o
   7   1   6       65.37       64.15      1.10 o
   8   1   6       36.95       35.36      1.73 o
   9   1   6        6.31        6.61      1.13 o
   0   2   6      766.71      736.44     23.38 o
   1   2   6      341.68      342.69      2.11 o
   2   2   6       44.98       45.84      1.21 o
   3   2   6      284.62      306.64      2.61 o
   4   2   6       14.50       16.24      1.17 o
   5   2   6       13.19       13.65      1.22 o
   6   2   6       22.96       26.42      1.15 o
   7   2   6       66.28       65.47      1.14 o
   8   2   6       45.71       44.28      1.19 o
   9   2   6       15.71       13.77      1.42 o
   1   3   6        4.39        6.40      1.12 o
   2   3   6      131.47      132.30      1.42 o
   3   3   6       61.63       60.87      1.38 o
   4   3   6        6.51        8.10      1.18 o
   5   3   6       87.79       91.74      1.49 o
   6   3   6       78.53       80.76      3.10 o
   7   3   6       35.05       36.99      1.60 o
   8   3   6       16.62       16.56      1.62 o
   9   3   6        6.63        7.05      1.32 o
   0   4   6      151.40      161.71      2.37 o
   1   4   6        3.87        4.09      1.11 o
   2   4   6       13.71       13.31      1.22 o
   3   4   6      102.10      102.27      1.43 o
   4   4   6       16.53       16.42      1.23 o
   5   4   6       86.99       88.12      1.47 o
   6   4   6       28.31       27.92      1.58 o
   7   4   6       12.37       11.60      1.25 o
   8   4   6        8.49       10.73      1.47 o
   9   4   6        7.86        9.03      1.28 o
   1   5   6      230.26      229.39      2.10 o
   2   5   6      133.57      139.57      1.48 o
   3   5   6       62.12       62.13      1.39 o
   4   5   6       60.66       60.55      1.40 o
   5   5   6       94.60       96.67      1.51 o
   6   5   6        7.86        7.54      1.15 o
   7   5   6        7.36        8.34      1.24 o
   8   5   6        9.10        9.58      1.27 o
   9   5   6        3.93        4.20      1.40 o
   0   6   6      213.75      200.01      2.77 o
   1   6   6        9.33       11.05      1.46 o
   2   6   6       12.96       14.25      1.23 o
   3   6   6       28.75       30.26      1.28 o
   4   6   6       10.03        9.18      1.26 o
   5   6   6       69.81       65.36      1.45 o
   6   6   6        3.45        3.42      1.16 o
   7   6   6        1.84        2.63      1.20 o
   8   6   6        1.72        1.65      1.26 o
   1   7   6      101.45       99.47      1.60 o
   2   7   6       34.51       36.58      1.36 o
   3   7   6      108.15      105.12      1.44 o
   4   7   6        5.69        5.55      1.36 o
   5   7   6       67.18       67.09      1.74 o
   6   7   6       12.42       11.70      1.18 o
   7   7   6        0.45        1.60      1.16 o
   8   7   6        9.92       12.17      1.26 o
   0   8   6      256.94      257.02      6.10 o
   1   8   6       77.73       76.10      1.76 o
   2   8   6       11.88       13.99      1.52 o
   3   8   6       40.01       42.64      1.31 o
   4   8   6       39.37       32.32      1.27 o
   5   8   6        9.42       10.83      1.47 o
   6   8   6        8.96        8.25      1.26 o
   7   8   6        0.84        0.80      1.18 o
   8   8   6        8.57       11.12      1.34 o
   1   9   6        3.01        4.29      1.43 o
   2   9   6       31.28       34.04      1.71 o
   3   9   6       24.37       22.85      2.85 o
   4   9   6        0.61        1.85      1.24 o
   5   9   6        9.98        9.96      1.58 o
   6   9   6        7.15        8.00      1.33 o
   7   9   6        2.14        3.75      1.31 o
   8   9   6        0.81        2.68      1.32 o
   0  10   6      908.75      945.87      6.01 o
   1  10   6      143.34      144.86      3.57 o
   2  10   6       33.72       33.31      1.59 o
   3  10   6       15.82       13.47      1.36 o
   4  10   6       15.64       14.42      2.11 o
   5  10   6        8.10        9.87      1.28 o
   6  10   6        5.10        7.34      1.24 o
   7  10   6        7.71        9.34      1.30 o
   1  11   6       67.57       65.75      2.23 o
   2  11   6      100.65      103.27      2.22 o
   3  11   6        1.94        2.99      1.31 o
   4  11   6       10.52       10.10      1.49 o
   5  11   6       22.90       20.01      1.57 o
   6  11   6        0.41        0.23      1.23 o
   7  11   6        6.56        7.16      1.34 o
   0  12   6      106.44      103.76      3.25 o
   1  12   6        3.46        3.09      2.03 o
   2  12   6        9.10        8.41      2.23 o
   3  12   6       13.34       13.78      2.75 o
   4  12   6       13.01       10.93      1.68 o
   5  12   6        1.40        0.89      1.45 o
   6  12   6        1.49        3.82      1.29 o
   1  13   6       20.32       19.69      2.14 o
   2  13   6      105.87       99.50      2.34 o
   3  13   6        1.83        2.82      2.29 o
   4  13   6        3.14        2.73      1.64 o
   5  13   6       13.03       15.02      1.77 o
   6  13   6       13.97       13.68      1.88 o
   0  14   6       17.00       14.72      2.86 o
   1  14   6        1.75        0.51      2.16 o
   2  14   6       17.52       18.67      2.10 o
   3  14   6        7.84        9.72      2.40 o
   4  14   6        0.85       -0.11      1.71 o
   5  14   6        1.30        3.16      1.99 o
   1  15   6        5.89        6.55      2.25 o
   2  15   6       21.01       19.95      2.13 o
   3  15   6        1.44        3.43      3.05 o
   4  15   6        2.34        4.01      1.80 o
   0  16   6        9.93       12.71      3.09 o
   1  16   6        0.60        2.04      2.17 o
   2  16   6        0.93        0.57      2.48 o
   3  16   6        8.53        7.14      2.63 o
   2   0   7       40.78       40.83      2.20 o
   4   0   7       38.07       37.35      2.24 o
   6   0   7        0.86        0.64      1.35 o
   8   0   7       29.26       24.63      1.63 o
   0   1   7       45.99       43.86      1.72 o
   1   1   7       60.83       59.93      2.09 o
   2   1   7       13.12       11.98      1.36 o
   3   1   7       20.72       17.53      1.41 o
   4   1   7       80.59       78.68      1.31 o
   5   1   7       25.91       26.27      1.38 o
   6   1   7        4.81        4.61      1.08 o
   7   1   7       18.38       19.29      1.18 o
   8   1   7       14.93       15.72      1.27 o
   1   2   7       23.58       23.87      1.25 o
   2   2   7      130.27      130.79      2.35 o
   3   2   7       74.06       72.63      1.33 o
   4   2   7       70.76       72.07      1.29 o
   5   2   7       15.90       13.08      1.19 o
   6   2   7       10.65       10.71      1.08 o
   7   2   7        2.23        3.37      1.19 o
   8   2   7        1.45        1.90      1.28 o
   0   3   7      133.33      134.62      2.59 o
   1   3   7       30.81       31.17      1.89 o
   2   3   7       78.91       76.92      1.42 o
   3   3   7      105.16      102.33      1.41 o
   4   3   7        0.27        1.39      1.22 o
   5   3   7       65.37       64.81      1.44 o
   6   3   7       11.65       12.73      1.23 o
   7   3   7       20.88       21.63      1.29 o
   8   3   7       11.54       11.74      1.29 o
   1   4   7      129.22      129.55      1.46 o
   2   4   7      139.44      139.92      1.44 o
   3   4   7       86.98       85.72      1.52 o
   4   4   7       17.03       14.88      1.37 o
   5   4   7       69.37       71.00      1.40 o
   6   4   7        1.32        2.83      1.16 o
   7   4   7        6.61        6.90      1.23 o
   8   4   7        5.64        6.54      1.37 o
   0   5   7      665.11      649.84      5.15 o
   1   5   7       33.25       34.35      1.34 o
   2   5   7        3.18        3.59      1.24 o
   3   5   7      113.63      111.44      2.41 o
   4   5   7       70.73       64.55      1.35 o
   5   5   7       19.04       22.10      1.27 o
   6   5   7       34.00       33.08      2.49 o
   7   5   7        7.79        6.60      1.20 o
   8   5   7        5.02        4.38      1.44 o
   1   6   7      124.28      122.38      1.49 o
   2   6   7        0.98        1.53      1.19 o
   3   6   7       51.64       51.94      1.52 o
   4   6   7        9.10       11.04      1.66 o
   5   6   7       49.92       49.21      1.94 o
   6   6   7        7.36        8.14      1.17 o
   7   6   7       27.83       30.98      2.21 o
   8   6   7        4.89        4.76      1.50 o
   0   7   7      537.92      564.27     16.75 o
   1   7   7      150.71      145.60      3.21 o
   2   7   7       22.33       21.87      1.20 o
   3   7   7       28.98       31.22      1.31 o
   4   7   7       25.39       20.64      1.46 o
   5   7   7       40.47       41.01      1.45 o
   6   7   7       18.59       18.34      1.32 o
   7   7   7        6.33        7.67      1.44 o
   8   7   7       18.42       15.42      2.08 o
   1   8   7       38.06       38.66      1.88 o
   2   8   7        4.78        5.27      1.48 o
   3   8   7       43.11       43.73      1.55 o
   4   8   7        6.55        8.44      1.34 o
   5   8   7        2.92        3.48      1.38 o
   6   8   7        0.82        1.63      1.22 o
   7   8   7        2.73        1.40      1.30 o
   0   9   7       83.42       87.62      2.23 o
   1   9   7       26.46       28.23      1.58 o
   2   9   7       26.46       24.92      1.46 o
   3   9   7       20.14       22.37      1.48 o
   4   9   7        3.25        3.67      1.36 o
   5   9   7       18.50       20.50      1.57 o
   6   9   7        1.36        1.90      1.39 o
   7   9   7        0.33        0.27      1.32 o
   1  10   7       46.99       45.31      1.62 o
   2  10   7       39.17       39.03      2.02 o
   3  10   7        0.88        1.84      1.27 o
   4  10   7       10.62       10.24      1.62 o
   5  10   7       16.10       13.51      1.46 o
   6  10   7        2.70        4.91      1.35 o
   0  11   7       42.99       41.18      2.98 o
   1  11   7       11.73       10.38      2.10 o
   2  11   7       19.46       22.78      2.02 o
   3  11   7       16.34       14.87      1.44 o
   4  11   7        1.36        2.67      1.54 o
   5  11   7        3.67        5.59      1.50 o
   6  11   7        5.08        5.15      1.31 o
   1  12   7       11.38       12.89      2.20 o
   2  12   7       10.09       14.38      2.85 o
   3  12   7        0.80       -0.33      1.43 o
   4  12   7        0.68        1.22      1.57 o
   5  12   7        3.25        4.69      1.45 o
   0  13   7       20.63       20.23      3.40 o
   1  13   7        9.57        8.85      2.31 o
   2  13   7        7.91        9.31      2.12 o
   3  13   7       25.96       26.76      1.96 o
   4  13   7        5.44        7.78      2.15 o
   5  13   7        4.21        5.59      1.85 o
   1  14   7        2.82        4.30      2.29 o
   2  14   7        4.99        3.90      2.19 o
   3  14   7        2.98        4.65      4.11 o
   4  14   7        2.87        2.61      2.02 o
   0  15   7        6.88        9.52      3.61 o
   1  15   7       30.50       31.39      2.53 o
   2  15   7        6.93        9.46      2.25 o
   3  15   7        0.45        1.63      3.18 o
   0   0   8       80.89       85.43      2.94 o
   2   0   8       16.37       16.14      1.86 o
   4   0   8       41.81       39.73      2.13 o
   6   0   8       17.70       17.95      2.01 o
   8   0   8       17.16       19.54      2.43 o
   1   1   8       27.91       27.91      1.20 o
   2   1   8       55.17       51.60      1.28 o
   3   1   8       24.61       22.31      1.29 o
   4   1   8       44.20       42.61      1.43 o
   5   1   8       10.90       10.87      1.14 o
   6   1   8        9.85       10.67      1.19 o
   7   1   8        3.54        5.65      1.33 o
   8   1   8        2.99        2.71      1.55 o
   0   2   8      247.01      255.50      2.40 o
   1   2   8       97.69       99.49      1.51 o
   2   2   8       43.81       45.16      1.45 o
   3   2   8       67.80       65.94      1.50 o
   4   2   8       34.40       33.42      1.25 o
   5   2   8        3.62        5.01      1.17 o
   6   2   8        1.25        1.95      1.19 o
   7   2   8        5.18        6.14      1.28 o
   8   2   8        9.94        9.91      1.40 o
   1   3   8      310.14      316.02      2.81 o
   2   3   8       28.29       29.40      1.46 o
   3   3   8       40.55       39.04      1.22 o
   4   3   8       37.34       37.52      1.27 o
   5   3   8       26.21       26.77      1.41 o
   6   3   8        2.00        3.43      1.20 o
   7   3   8        8.66       11.21      1.46 o
   0   4   8      202.58      203.47      2.41 o
   1   4   8       76.24       75.55      1.58 o
   2   4   8       33.62       31.63      1.34 o
   3   4   8       55.52       51.43      1.32 o
   4   4   8       33.06       29.94      1.40 o
   5   4   8       10.76       10.17      1.35 o
   6   4   8        3.55        3.19      1.26 o
   7   4   8        9.81       10.72      1.31 o
   1   5   8        4.06        4.56      1.46 o
   2   5   8        5.56        7.11      1.16 o
   3   5   8       51.98       47.09      1.29 o
   4   5   8       28.37       29.36      1.33 o
   5   5   8        5.25        8.79      1.36 o
   6   5   8        1.21        2.26      1.21 o
   7   5   8        4.12        3.43      1.29 o
   0   6   8       13.95       14.46      2.70 o
   1   6   8       22.56       21.52      1.31 o
   2   6   8        2.08        3.21      1.18 o
   3   6   8        4.96        5.52      1.27 o
   4   6   8        1.78        0.25      1.31 o
   5   6   8        1.99        3.70      1.33 o
   6   6   8        0.31       -0.55      1.40 o
   7   6   8        1.04        1.15      1.28 o
   1   7   8        2.77        3.67      1.22 o
   2   7   8       19.96       21.12      1.45 o
   3   7   8        7.98       11.09      1.69 o
   4   7   8       43.88       42.98      1.46 o
   5   7   8       19.93       19.42      1.74 o
   6   7   8        5.66        8.12      1.40 o
   7   7   8        7.40        7.66      1.30 o
   0   8   8       89.85       88.71      3.94 o
   1   8   8        3.88        4.00      1.45 o
   2   8   8       15.11       15.66      1.47 o
   3   8   8        2.78        3.56      1.37 o
   4   8   8       12.12       11.93      1.57 o
   5   8   8       56.52       54.08      1.58 o
   6   8   8        0.12        1.33      1.42 o
   1   9   8        2.92        3.84      1.52 o
   2   9   8       14.71       15.02      1.40 o
   3   9   8       35.33       35.30      1.42 o
   4   9   8        0.60        2.33      1.41 o
   5   9   8        7.85        9.13      1.43 o
   6   9   8        0.46        1.23      1.60 o
   0  10   8       36.17       35.93      2.13 o
   1  10   8       14.57       12.69      2.04 o
   2  10   8       55.98       55.14      2.47 o
   3  10   8       20.57       21.45      1.48 o
   4  10   8        5.71        7.01      1.43 o
   5  10   8        2.87        5.44      1.45 o
   1  11   8        7.28        7.20      1.63 o
   2  11   8       27.84       29.00      1.60 o
   3  11   8        9.97       11.06      1.49 o
   4  11   8        2.19        3.09      1.50 o
   5  11   8        2.95        2.68      1.49 o
   0  12   8        2.25        3.10      2.99 o
   1  12   8        4.02        1.96      2.38 o
   2  12   8        0.13       -0.47      1.85 o
   3  12   8        0.07       -0.05      1.44 o
   4  12   8        1.07        1.44      1.48 o
   1  13   8       13.80       18.11      2.39 o
   2  13   8       10.18       10.36      2.59 o
   3  13   8        5.51        6.11      2.02 o
   0  14   8        0.53       -0.62      3.74 o
   1  14   8        0.06        0.79      2.39 o
   2  14   8        6.90       12.10      3.25 o
   2   0   9       16.17       18.28      1.72 o
   4   0   9        0.04        1.88      2.06 o
   6   0   9        1.67        3.16      1.78 o
   0   1   9       54.71       53.86      2.03 o
   1   1   9       74.23       75.92      1.43 o
   2   1   9       22.97       21.96      1.30 o
   3   1   9       16.76       14.58      1.31 o
   4   1   9       21.73       19.12      1.32 o
   5   1   9        2.11        3.87      1.53 o
   6   1   9        4.87        5.11      1.39 o
   7   1   9        6.31        6.17      1.53 o
   1   2   9      173.32      173.23      2.52 o
   2   2   9       12.39       14.21      1.24 o
   3   2   9       19.26       19.23      1.27 o
   4   2   9       24.73       24.47      2.78 o
   5   2   9       25.67       25.00      1.62 o
   6   2   9        1.83        0.86      1.47 o
   7   2   9        7.77       10.26      2.20 o
   0   3   9       37.78       39.04      1.84 o
   1   3   9      186.31      187.35      1.60 o
   2   3   9       13.67       15.78      1.28 o
   3   3   9       10.17        9.90      1.50 o
   4   3   9        5.05        2.59      1.61 o
   5   3   9        0.16       -0.26      1.48 o
   6   3   9        5.48        5.60      1.31 o
   7   3   9        0.10       -0.19      3.22 o
   1   4   9        7.00        7.01      1.17 o
   2   4   9        9.38        9.70      1.41 o
   3   4   9        2.39        3.30      1.47 o
   4   4   9        3.84        3.69      1.37 o
   5   4   9        8.16        5.65      1.44 o
   6   4   9        2.49        3.37      1.53 o
   0   5   9       84.00       87.04      2.00 o
   1   5   9       40.45       39.75      1.50 o
   2   5   9       10.39       12.87      1.55 o
   3   5   9        6.37        4.91      1.32 o
   4   5   9       20.72       19.15      1.56 o
   5   5   9       29.93       27.56      1.44 o
   6   5   9        1.65        3.06      1.46 o
   1   6   9       55.90       55.36      1.66 o
   2   6   9        1.10        0.92      1.34 o
   3   6   9        2.51        2.20      1.44 o
   4   6   9        1.81        3.46      1.35 o
   5   6   9        3.05        4.52      1.59 o
   6   6   9        3.14        3.39      1.55 o
   0   7   9       23.36       23.38      5.13 o
   1   7   9       14.97       15.70      1.58 o
   2   7   9        4.87        5.18      1.33 o
   3   7   9        9.28       11.50      1.44 o
   4   7   9       10.33       11.72      1.38 o
   5   7   9        0.43        2.90      1.51 o
   6   7   9        0.15        0.06      1.62 o
   1   8   9        1.60        2.12      1.38 o
   2   8   9        3.08        4.27      1.53 o
   3   8   9        4.28        2.79      1.56 o
   4   8   9       10.80        9.04      1.42 o
   5   8   9        8.95        9.61      1.50 o
   0   9   9       18.90       17.06      3.44 o
   1   9   9        8.68        8.83      1.42 o
   2   9   9        4.91        8.04      1.57 o
   3   9   9        0.54        1.82      1.48 o
   4   9   9        6.31        5.84      1.44 o
   5   9   9       12.30       10.22      1.72 o
   1  10   9       13.53       16.42      1.74 o
   2  10   9        1.21        2.01      1.61 o
   3  10   9        1.54        3.85      1.53 o
   4  10   9       45.89       44.29      2.11 o
   0  11   9        9.77       10.35      3.57 o
   1  11   9        2.65        2.61      2.16 o
   2  11   9       13.96       13.82      1.65 o
   3  11   9        2.65        2.07      1.58 o
   1  12   9        2.47        0.89      3.18 o
   2  12   9        2.75        4.15      1.62 o
   0   0  10      165.53      165.33      3.06 o
   2   0  10       32.04       33.59      2.08 o
   4   0  10       18.99       21.80      1.95 o
   1   1  10       39.00       39.74      1.31 o
   2   1  10       14.86       13.50      1.30 o
   3   1  10        8.31        9.60      1.32 o
   4   1  10        9.93        9.72      1.35 o
   5   1  10        3.21        3.21      1.42 o
   0   2  10        0.59        1.58      1.79 o
   1   2  10      103.60      101.49      1.57 o
   2   2  10        6.67        6.91      1.30 o
   3   2  10       39.97       39.41      1.42 o
   4   2  10        5.96        6.03      1.38 o
   5   2  10        3.83        3.68      1.36 o
   1   3  10       17.08       16.68      1.39 o
   2   3  10        6.11        6.85      1.40 o
   3   3  10        4.97        6.44      1.35 o
   4   3  10        2.56        3.48      1.42 o
   5   3  10        0.70        1.81      1.95 o
   0   4  10        2.45        5.38      1.82 o
   1   4  10       47.50       49.99      1.87 o
   2   4  10        1.56        1.59      1.35 o
   3   4  10        3.30        4.80      1.40 o
   4   4  10        4.62        4.08      1.80 o
   5   4  10        3.42        2.54      2.81 o
   1   5  10       19.95       19.69      1.37 o
   2   5  10        1.16        3.10      1.42 o
   3   5  10        1.69        0.81      1.65 o
   4   5  10        1.21        4.06      1.87 o
   5   5  10        1.19        2.01      1.58 o
   0   6  10        3.00        1.81      1.83 o
   1   6  10       15.17       17.00      1.38 o
   2   6  10        0.64        2.13      1.57 o
   3   6  10        1.87        4.47      1.66 o
   4   6  10        1.92        1.08      1.49 o
   1   7  10       15.67       15.80      1.39 o
   2   7  10        6.83        8.19      1.68 o
   3   7  10        7.14        9.92      1.55 o
   4   7  10        9.20        7.86      1.59 o
   0   8  10        1.23        2.11      2.00 o
   1   8  10        0.10        0.90      1.66 o
   2   8  10        5.58        7.12      1.75 o
   3   8  10        1.01        1.18      1.81 o
   1   9  10        4.45        3.52      1.89 o
   2   9  10        5.38        4.00      1.70 o
   3   9  10       14.84       16.41      2.04 o
   0  10  10        3.11        3.70      1.99 o
   1  10  10        0.61        0.64      2.00 o
   2  10  10       16.58       18.34      2.39 o
   2   0  11       52.53       48.86      2.30 o
   4   0  11        0.00        2.09      2.23 o
   0   1  11       10.64       11.68      2.13 o
   1   1  11       18.28       16.79      1.44 o
   2   1  11        1.95        1.90      1.30 o
   3   1  11        0.41        1.30      1.40 o
   4   1  11        0.31        0.96      1.71 o
   1   2  11       15.85       13.75      1.45 o
   2   2  11        2.89        2.96      1.33 o
   3   2  11        3.63        4.47      1.47 o
   4   2  11        5.64        6.23      1.83 o
   0   3  11       24.67       23.34      2.19 o
   1   3  11        5.26        5.82      1.41 o
   2   3  11        3.36        4.12      1.43 o
   3   3  11       21.45       20.90      1.52 o
   1   4  11        4.03        3.14      1.51 o
   2   4  11       12.65       12.36      1.53 o
   3   4  11        0.77        1.99      1.56 o
   0   5  11       12.31       10.66      2.03 o
   1   5  11       10.34        9.88      1.50 o
   2   5  11        1.97        2.86      1.55 o
   3   5  11        8.91        6.12      1.64 o
   1   6  11       20.69       20.58      1.63 o
   2   6  11        6.66        7.57      1.41 o
   0   7  11        0.88        0.14      2.00 o
   1   7  11        5.15        4.90      1.89 o
 
